# Supplementary material for: Host Range Evolution of Potyviruses: A Global Phylogenetic Analysis
Source: Viruses. 2020 Jan 16;12(1):111. doi: 10.3390/v12010111 (PMC7020010; doi:10.3390/v12010111)
Supplement: Supplementary file 1 [file viruses-12-00111-s001.zip]

Archive with 5 entries (5 files):
- Figure S1.pdf
- Table S2.docx
- Table S3.docx
- Table S4.docx
- Table_S1.xlsx
