# Supplementary material for: Host Range Evolution of Potyviruses: A Global Phylogenetic Analysis
Source: Viruses. 2020 Jan 16;12(1):111. doi: 10.3390/v12010111 (PMC7020010; doi:10.3390/v12010111)
Supplement: Supplementary file 1 [file viruses-12-00111-s001.zip › Table_S1.xlsx]

## Sheet: Feuil1
Table S1. Host range data used for phylogenetic analyses.1
Plant species	AgMV	AmLMV	AV-1	BCMNV	BCMV	BiMoV	BiMV	BtMV	BYMV	CDV	CeMV	ChiVMV	ClYVV	CSV	CTLV	DsMV	EuRSV	FreMV	HiMV	HMV	HoMV	HyaMV	IMMV	ISMV	JGMV	KoMV	LMV	LYSV	MDMV	MWMV	NDV	NLSYV	NYSV	OrMV	OYDV	PeMoV	PepMoV	PepSMV	PkMV	PPV	PRSV	PSbMV	PTV	PVA	PVMV	PVV	PVY	PWV	RgMV
Set of species retained in the final analyses
Allium cepa	NA	NA	1	NA	NA	NA	1	NA	1	NA	NA	NA	NA	NA	NA	NA	NA	NA	NA	NA	NA	NA	1	NA	1	NA	NA	2	1	NA	NA	NA	NA	1	2	NA	NA	NA	NA	NA	NA	NA	NA	NA	1	NA	1	NA	NA
Apium graveolens	NA	NA	1	NA	1	1	NA	1	NA	NA	2	NA	1	NA	1	1	NA	NA	NA	NA	NA	NA	NA	NA	NA	NA	NA	1	NA	NA	NA	NA	NA	NA	NA	NA	NA	NA	NA	NA	NA	NA	1	NA	1	NA	2	NA	NA
Avena sativa	2	NA	NA	NA	NA	NA	NA	NA	NA	NA	NA	NA	NA	2	NA	NA	NA	NA	NA	NA	2	NA	NA	NA	2	NA	NA	NA	2	NA	NA	NA	NA	NA	NA	NA	NA	NA	NA	NA	NA	1	NA	NA	1	NA	NA	NA	2
Beta vulgaris	NA	1	2	NA	NA	NA	1	2	2	NA	1	NA	2	1	1	1	NA	NA	1	NA	NA	NA	1	1	NA	NA	2	NA	1	NA	NA	NA	NA	NA	1	NA	1	NA	1	NA	1	2	1	NA	1	NA	2	NA	NA
Brassica campestris	NA	NA	1	NA	NA	1	NA	1	NA	NA	NA	NA	NA	NA	NA	NA	NA	1	1	1	NA	NA	NA	NA	1	NA	NA	NA	NA	NA	NA	NA	NA	NA	NA	NA	1	NA	NA	NA	NA	2	NA	NA	1	NA	1	NA	NA
Brassica oleracea	NA	NA	1	NA	NA	1	1	1	NA	NA	1	1	NA	NA	1	1	NA	NA	NA	1	NA	NA	NA	1	NA	NA	1	1	NA	NA	NA	NA	NA	NA	NA	NA	NA	NA	1	NA	NA	2	1	NA	1	NA	1	1	NA
Capsicum annuum	1	1	1	NA	1	NA	1	NA	1	1	1	2	1	NA	NA	1	NA	NA	1	2	NA	NA	NA	1	NA	NA	1	NA	NA	NA	NA	NA	NA	NA	NA	1	2	2	NA	1	1	1	2	1	2	1	2	NA	NA
Capsicum frutescens	NA	NA	1	NA	NA	1	NA	1	1	NA	NA	2	NA	NA	1	NA	NA	NA	1	1	NA	NA	NA	NA	NA	NA	NA	NA	NA	NA	NA	NA	NA	NA	NA	1	2	2	1	NA	NA	NA	2	NA	2	NA	2	NA	NA
Catharanthus roseus	1	NA	NA	NA	NA	NA	NA	NA	1	NA	NA	1	1	NA	1	NA	NA	NA	1	NA	NA	NA	NA	NA	NA	NA	NA	NA	NA	NA	NA	NA	NA	NA	NA	1	NA	NA	NA	NA	1	2	1	NA	2	NA	2	1	NA
Chenopodium amaranticolor	1	2	2	NA	2	2	2	2	2	NA	2	1	2	NA	2	2	NA	2	2	2	NA	1	2	2	1	1	2	2	1	NA	NA	NA	2	1	2	2	2	2	1	2	2	2	2	NA	2	1	2	2	NA
Chenopodium quinoa	2	2	2	NA	2	2	2	2	2	NA	2	1	2	NA	2	2	2	1	2	2	NA	1	2	1	1	1	2	2	1	NA	NA	2	2	2	2	1	NA	2	2	2	2	2	2	NA	2	1	2	2	NA
Citrullus lanatus	NA	NA	NA	NA	NA	NA	1	NA	2	NA	NA	NA	NA	NA	NA	NA	NA	NA	1	NA	NA	NA	NA	1	NA	NA	NA	NA	1	2	NA	NA	NA	NA	NA	2	1	NA	1	NA	2	NA	1	NA	NA	NA	1	NA	NA
Cucumis melo	NA	NA	NA	NA	NA	NA	1	NA	2	NA	NA	NA	1	NA	1	NA	NA	NA	NA	NA	NA	NA	NA	1	NA	NA	NA	NA	NA	2	NA	NA	NA	NA	NA	1	1	1	NA	NA	2	1	1	NA	1	1	1	NA	NA
Cucumis sativus	NA	1	1	NA	2	NA	1	1	2	NA	1	1	2	NA	1	1	NA	1	2	1	NA	NA	1	1	1	NA	1	1	1	2	NA	NA	1	NA	1	2	1	1	1	2	2	1	1	1	1	1	2	2	NA
Datura stramonium	2	1	1	NA	1	1	1	1	1	2	1	1	1	1	1	1	1	1	2	2	NA	NA	1	1	1	NA	1	1	1	NA	NA	NA	NA	NA	1	1	1	1	1	1	1	1	1	NA	2	1	1	1	NA
Glycine max	NA	NA	1	NA	2	NA	1	2	2	NA	NA	NA	2	NA	1	NA	NA	NA	NA	NA	NA	NA	1	NA	1	NA	NA	NA	1	NA	NA	NA	2	NA	NA	2	1	NA	NA	NA	1	1	1	NA	1	NA	1	2	NA
Hordeum vulgare	2	NA	NA	NA	NA	NA	1	NA	1	NA	NA	NA	NA	NA	1	NA	NA	NA	1	NA	2	NA	NA	NA	1	NA	NA	NA	1	NA	NA	NA	NA	NA	NA	NA	NA	NA	NA	NA	NA	1	NA	NA	1	NA	NA	NA	1
Lactuca sativa	NA	NA	1	NA	1	2	2	1	1	NA	1	NA	1	NA	1	NA	NA	NA	1	NA	NA	NA	NA	NA	NA	NA	2	1	NA	NA	NA	NA	NA	NA	NA	NA	NA	NA	NA	NA	1	1	1	NA	1	NA	1	1	NA
Lathyrus odoratus	NA	NA	NA	NA	1	NA	NA	1	2	NA	NA	NA	2	NA	2	NA	NA	2	NA	NA	NA	NA	NA	NA	NA	NA	2	NA	NA	NA	NA	NA	NA	NA	NA	2	NA	NA	NA	NA	1	2	NA	NA	NA	NA	NA	2	NA
Lupinus albus	NA	2	NA	NA	2	NA	2	NA	2	NA	NA	NA	2	NA	NA	NA	NA	NA	NA	NA	NA	NA	NA	NA	NA	NA	NA	NA	NA	NA	NA	NA	NA	NA	NA	2	NA	NA	NA	2	1	NA	NA	NA	NA	NA	2	NA	NA
Medicago sativa	NA	NA	NA	NA	2	NA	1	1	2	NA	NA	NA	2	NA	1	NA	NA	NA	NA	NA	NA	NA	NA	NA	1	NA	NA	NA	1	NA	NA	NA	NA	NA	NA	1	NA	NA	NA	1	NA	2	NA	NA	1	NA	1	NA	NA
Nicotiana benthamiana	NA	NA	1	NA	2	2	NA	NA	2	NA	2	2	NA	NA	NA	2	NA	1	1	2	NA	NA	2	NA	NA	1	2	NA	NA	NA	NA	NA	NA	1	NA	NA	2	2	NA	2	1	NA	2	NA	2	2	2	NA	NA
Nicotiana clevelandii	NA	2	1	NA	2	2	NA	2	2	NA	2	NA	2	NA	2	1	1	2	2	2	NA	1	2	2	1	1	2	1	1	NA	NA	2	2	2	1	2	2	2	1	2	1	2	2	2	2	2	2	2	NA
Nicotiana glutinosa	1	1	1	NA	1	1	2	2	2	NA	1	1	2	1	1	1	1	1	2	2	NA	1	1	1	1	1	1	1	1	NA	NA	NA	NA	NA	1	1	2	2	1	2	1	1	2	2	2	2	2	1	NA
Nicotiana megalosiphon	NA	NA	NA	NA	2	NA	NA	NA	2	NA	NA	2	2	NA	NA	1	NA	NA	1	2	NA	NA	2	1	NA	NA	NA	1	NA	NA	NA	2	2	NA	1	NA	NA	NA	NA	2	NA	NA	2	NA	2	NA	2	NA	NA
Nicotiana sylvestris	NA	NA	1	NA	NA	NA	NA	2	2	NA	NA	NA	NA	NA	NA	NA	NA	NA	NA	2	NA	NA	NA	NA	NA	NA	NA	NA	NA	NA	NA	NA	NA	NA	NA	NA	NA	2	NA	2	NA	NA	2	2	2	NA	2	NA	NA
Nicotiana tabacum	1	2	1	NA	2	1	2	2	2	2	1	2	2	1	1	1	NA	1	2	2	NA	1	1	1	1	1	2	1	1	NA	NA	2	NA	1	1	2	2	2	1	2	1	1	2	2	2	2	2	2	NA
Phaseolus vulgaris	1	2	1	NA	2	1	1	2	2	NA	1	1	2	NA	1	1	NA	1	2	1	NA	1	1	1	1	1	2	1	1	NA	NA	NA	2	1	NA	2	1	1	1	1	1	2	1	NA	1	1	1	2	NA
Raphanus sativus	NA	NA	NA	NA	NA	1	1	1	1	NA	NA	NA	1	NA	1	NA	NA	NA	1	NA	NA	NA	NA	1	NA	NA	NA	NA	1	NA	NA	NA	NA	NA	NA	1	NA	NA	NA	NA	NA	1	1	NA	1	NA	1	NA	NA
Solanum lycopersicum	1	1	1	NA	1	1	1	1	2	NA	1	2	1	NA	1	1	NA	NA	2	2	NA	NA	NA	NA	1	NA	1	1	1	NA	NA	NA	NA	NA	NA	1	2	2	1	2	1	1	2	2	2	2	2	1	NA
Solanum melongena	NA	NA	NA	NA	1	1	NA	1	1	NA	1	1	1	NA	1	NA	NA	NA	1	1	NA	NA	NA	1	NA	NA	NA	NA	NA	NA	NA	NA	NA	NA	NA	NA	NA	NA	1	NA	NA	1	NA	1	2	NA	2	NA	NA
Solanum tuberosum	NA	NA	1	NA	NA	NA	NA	1	NA	NA	1	NA	1	NA	1	NA	NA	NA	NA	2	NA	NA	NA	NA	NA	NA	NA	NA	NA	NA	NA	NA	NA	NA	NA	NA	1	1	NA	1	NA	1	1	2	2	2	2	NA	NA
Trifolium pratense	NA	1	NA	NA	1	NA	1	1	2	NA	NA	NA	2	NA	1	NA	NA	NA	NA	NA	NA	NA	NA	1	NA	NA	1	1	1	NA	NA	NA	NA	NA	1	1	NA	NA	NA	2	NA	1	NA	1	NA	NA	NA	NA	NA
Trifolium repens	NA	NA	NA	NA	1	NA	1	1	2	NA	NA	NA	2	NA	NA	NA	NA	NA	1	NA	NA	NA	NA	NA	NA	NA	1	1	NA	NA	NA	NA	NA	NA	NA	1	NA	NA	NA	2	NA	1	NA	NA	1	NA	NA	1	NA
Trigonella foenum-graecum	NA	NA	NA	NA	2	1	NA	2	2	NA	NA	NA	2	NA	NA	NA	NA	NA	NA	1	NA	NA	NA	NA	NA	NA	NA	NA	NA	NA	NA	NA	NA	NA	NA	NA	NA	NA	NA	NA	NA	NA	NA	2	NA	NA	2	NA	NA
Triticum aestivum	2	NA	NA	NA	NA	NA	1	NA	NA	NA	NA	NA	NA	2	1	NA	NA	NA	NA	NA	2	NA	NA	NA	1	NA	NA	NA	1	NA	NA	NA	NA	NA	NA	NA	1	NA	NA	NA	NA	1	NA	NA	1	NA	NA	NA	2
Vicia faba	NA	2	1	NA	2	NA	NA	2	2	NA	1	NA	2	NA	NA	1	NA	1	1	1	NA	1	1	1	NA	NA	1	1	1	NA	NA	NA	NA	NA	NA	2	NA	1	NA	1	1	2	1	NA	1	NA	1	2	NA
Vigna unguiculata	NA	1	1	NA	2	1	1	1	2	NA	1	1	2	NA	1	1	NA	1	2	1	NA	NA	1	1	1	NA	1	NA	1	NA	NA	NA	NA	NA	NA	2	1	1	1	2	1	2	1	1	1	1	2	2	NA
Zea mays	2	NA	1	NA	1	NA	1	NA	1	NA	1	1	1	NA	1	1	NA	NA	1	NA	NA	NA	NA	1	2	NA	1	NA	2	NA	NA	NA	NA	NA	1	NA	1	NA	NA	NA	NA	1	NA	NA	1	NA	NA	NA	1
Set of species not retained in the final analyses
Amaranthus caudatus	1	2	NA	NA	NA	NA	NA	2	2	NA	NA	NA	2	1	NA	1	NA	NA	1	1	NA	NA	2	NA	NA	NA	2	NA	NA	NA	NA	NA	NA	NA	NA	NA	NA	NA	NA	NA	NA	NA	NA	NA	2	1	2	NA	NA
Antirrhinum majus	NA	NA	NA	NA	NA	NA	1	2	2	NA	NA	NA	2	NA	NA	NA	NA	NA	NA	NA	NA	NA	1	NA	NA	NA	NA	NA	NA	NA	NA	NA	NA	NA	NA	NA	1	NA	1	1	NA	1	NA	NA	1	NA	2	NA	NA
Arachis hypogaea	NA	NA	NA	NA	1	NA	1	NA	2	NA	NA	1	2	NA	1	1	NA	NA	NA	NA	NA	NA	NA	NA	NA	NA	NA	NA	NA	NA	NA	NA	NA	NA	NA	2	NA	NA	NA	NA	NA	1	NA	NA	1	NA	1	2	NA
Calendula officinalis	NA	NA	1	NA	NA	2	NA	1	1	NA	1	NA	1	NA	NA	NA	NA	NA	1	NA	NA	NA	NA	NA	NA	NA	2	NA	NA	NA	NA	NA	NA	NA	NA	NA	NA	NA	NA	NA	NA	NA	NA	NA	2	NA	1	NA	NA
Cassia occidentalis	NA	NA	NA	NA	NA	1	2	NA	2	NA	1	1	NA	NA	NA	1	NA	NA	NA	NA	NA	NA	NA	NA	NA	NA	NA	NA	NA	NA	NA	NA	NA	NA	NA	2	NA	NA	NA	NA	1	NA	1	NA	NA	NA	NA	NA	NA
Celosia argentea	NA	NA	NA	NA	NA	1	NA	2	2	NA	NA	NA	1	NA	NA	NA	NA	NA	1	2	NA	NA	NA	NA	NA	NA	1	2	NA	NA	NA	NA	NA	NA	NA	NA	NA	NA	1	2	NA	1	1	NA	2	NA	2	NA	NA
Chenopodium album	NA	2	2	NA	NA	NA	NA	2	2	NA	NA	NA	2	NA	1	NA	NA	NA	NA	1	NA	NA	NA	NA	1	NA	2	2	1	NA	NA	NA	NA	1	NA	1	1	NA	NA	NA	NA	2	2	NA	NA	NA	2	2	NA
Chenopodium ambrosioides	1	NA	NA	NA	NA	NA	2	2	2	NA	NA	NA	NA	NA	2	2	NA	NA	NA	1	NA	NA	NA	NA	NA	NA	NA	1	NA	NA	NA	NA	NA	NA	NA	NA	NA	NA	NA	2	NA	1	NA	NA	1	NA	2	NA	NA
Chenopodium capitatum	NA	NA	2	NA	NA	NA	1	2	2	NA	NA	1	2	NA	NA	NA	NA	NA	1	NA	NA	NA	NA	2	NA	NA	2	1	1	NA	NA	NA	NA	1	NA	NA	NA	NA	1	2	NA	2	NA	NA	2	NA	2	NA	NA
Chenopodium murale	1	2	1	NA	1	NA	1	2	2	NA	2	NA	2	NA	2	NA	NA	1	2	1	NA	1	2	NA	NA	NA	2	2	NA	NA	NA	2	2	1	NA	NA	NA	NA	NA	2	NA	2	NA	NA	2	1	2	NA	NA
Cucurbita maxima	NA	NA	NA	NA	NA	NA	1	NA	2	NA	NA	NA	1	NA	1	NA	NA	NA	NA	NA	NA	NA	NA	1	NA	NA	NA	NA	NA	NA	NA	NA	NA	NA	NA	NA	NA	NA	NA	1	2	2	1	NA	1	NA	1	NA	NA
Cucurbita pepo	NA	1	1	NA	1	1	NA	2	1	NA	NA	NA	2	NA	NA	1	NA	NA	1	NA	NA	NA	NA	1	NA	NA	2	NA	1	2	NA	NA	NA	NA	NA	1	2	NA	1	1	2	NA	1	NA	NA	NA	NA	NA	NA
Cyamopsis tetragonoloba	NA	NA	NA	NA	2	2	NA	1	2	NA	NA	NA	NA	NA	NA	NA	NA	NA	NA	NA	NA	NA	NA	NA	NA	NA	NA	NA	1	NA	NA	NA	NA	NA	NA	2	NA	1	NA	2	NA	NA	NA	NA	NA	1	2	1	NA
Daucus carota	NA	NA	1	NA	1	NA	NA	1	1	NA	2	NA	2	NA	2	NA	NA	NA	NA	NA	NA	NA	NA	NA	NA	NA	NA	NA	NA	NA	NA	NA	NA	NA	NA	NA	NA	NA	NA	NA	NA	1	NA	NA	NA	NA	1	NA	NA
Dolichos lablab	NA	2	NA	NA	2	NA	NA	1	2	NA	NA	NA	NA	NA	NA	NA	NA	NA	NA	NA	NA	NA	NA	NA	NA	NA	NA	NA	1	NA	NA	NA	NA	NA	NA	1	NA	NA	NA	NA	NA	NA	NA	NA	1	1	1	2	NA
Gomphrena globosa	1	2	2	NA	2	1	1	2	2	2	2	1	2	1	1	1	1	1	2	2	NA	1	NA	2	1	NA	2	2	1	NA	NA	NA	2	1	NA	2	1	1	2	2	1	2	1	NA	2	1	2	2	NA
Helianthus annuus	NA	NA	1	NA	NA	2	2	1	2	NA	NA	NA	2	NA	NA	NA	NA	NA	1	NA	NA	NA	NA	1	NA	NA	1	NA	NA	NA	NA	NA	NA	NA	NA	1	NA	NA	NA	NA	NA	1	1	NA	2	NA	1	NA	NA
Melilotus albus	NA	NA	NA	NA	2	NA	NA	1	2	NA	NA	NA	2	NA	NA	NA	NA	NA	NA	NA	NA	NA	NA	NA	NA	NA	NA	NA	NA	NA	NA	NA	NA	NA	1	1	NA	NA	NA	2	NA	1	NA	NA	NA	NA	1	NA	NA
Nicandra physalodes	1	NA	1	NA	NA	NA	1	2	NA	NA	NA	2	2	NA	1	NA	NA	NA	1	2	NA	NA	1	NA	NA	NA	NA	NA	NA	NA	NA	NA	NA	NA	NA	1	NA	2	NA	2	NA	1	2	2	2	2	2	1	NA
Ocimum basilicum	1	2	1	NA	NA	NA	NA	NA	1	NA	1	NA	2	NA	NA	NA	NA	NA	NA	1	NA	NA	NA	NA	NA	NA	1	NA	NA	NA	NA	NA	2	NA	NA	NA	NA	NA	NA	NA	1	NA	1	NA	2	NA	1	NA	NA
Petunia x hybrida	1	2	1	NA	1	2	2	2	2	NA	2	NA	2	1	1	1	NA	1	2	2	NA	1	1	NA	NA	NA	1	1	1	NA	NA	NA	NA	1	NA	1	1	2	NA	2	NA	2	2	2	2	NA	2	2	NA
Pisum sativum	NA	1	1	NA	2	2	2	2	2	NA	NA	NA	2	NA	2	1	NA	1	1	NA	NA	NA	1	NA	1	NA	2	1	1	NA	NA	NA	NA	1	NA	2	1	1	1	2	1	2	1	NA	1	NA	2	2	NA
Solanum nigrum	NA	NA	NA	NA	NA	NA	2	1	1	NA	NA	1	NA	NA	NA	NA	NA	NA	NA	2	NA	NA	NA	NA	NA	NA	NA	NA	NA	NA	NA	NA	NA	NA	NA	NA	2	2	NA	2	NA	1	2	2	2	NA	2	NA	NA
Spinacia oleracea	2	2	2	NA	1	NA	NA	2	2	NA	1	NA	2	NA	1	1	NA	NA	1	1	NA	NA	NA	1	NA	NA	2	1	NA	NA	NA	NA	NA	NA	NA	2	NA	NA	1	NA	1	2	NA	NA	NA	NA	2	1	NA
Tetragonia tetragonioides	1	2	2	NA	2	NA	1	2	2	NA	NA	1	2	NA	1	2	1	2	2	1	NA	1	2	2	NA	NA	2	1	1	NA	NA	NA	2	2	NA	NA	NA	NA	NA	NA	NA	2	NA	NA	2	NA	2	1	NA
Trifolium incarnatum	NA	NA	NA	NA	2	NA	NA	2	2	NA	NA	NA	2	NA	NA	NA	NA	2	1	NA	NA	1	1	NA	NA	NA	NA	NA	NA	NA	NA	NA	2	NA	NA	2	NA	NA	NA	2	1	1	NA	1	2	NA	2	NA	NA
Zinnia elegans	1	NA	1	NA	1	2	2	2	2	NA	1	1	2	NA	2	1	NA	NA	1	NA	NA	NA	NA	NA	NA	NA	2	1	NA	NA	NA	NA	NA	NA	NA	1	NA	NA	1	2	1	2	1	NA	2	NA	2	1	NA
1We noticed potential errors concerning pepper veinal mottle virus (PVMV), which included hosts in many plant families after Brunt et al. [18]. After checking the mentioned source articles [40-43], we found that this was due to transcription errors and we amended them. 1: nonhost; 2: host; NA: not available.
[truncated: 15 more columns]
